# Supplementary material for: Zebrafish Patient-Derived Xenograft Model to Predict Treatment Outcomes of Colorectal Cancer Patients
Source: Biomedicines. 2022 Jun 22;10(7):1474. doi: 10.3390/biomedicines10071474 (PMC9313122; doi:10.3390/biomedicines10071474)
Supplement: Supplementary file 1 [file biomedicines-10-01474-s001.zip]

Archive with 1 entries (1 files):
- biomedicines-1770377-supplementary.pdf
